# Supplementary material for: Vowel reduction in word-final position by early and late Spanish-English bilinguals
Source: PLoS One. 2017 Apr 6;12(4):e0175226. doi: 10.1371/journal.pone.0175226 (PMC5383264; doi:10.1371/journal.pone.0175226)
Supplement: S1 Table — Schwa durations are recorded in seconds and spectral qualities are measured in hertz. (XLSX) [file pone.0175226.s001.xlsx]

## Sheet: s1_Dataset
group	individual	sentence	word	precedingPOA	durationinseconds		F2F1Hz	F1Hz	F2Hz	Subject	Age	Birthplace
Monolingual	1	1	Lava	Labial	0.065		1271	427	1698	Monolingual	21	Florida
Monolingual	1	2	Dogma	Labial	0.075		1257	400	1657	Monolingual	23	New York
Monolingual	1	3	Comma	Labial	0.11		1233	401	1634	Monolingual	21	North Carolina
Monolingual	1	4	Loofah	Labial	0.041		871	496	1367	Monolingual	27	North Carolina
Monolingual	1	5	Stigma	Labial	0.05		1038	496	1534	Monolingual	33	Maryland
Monolingual	1	6	Hookah	Dorsal	0.14		1207	449	1656	Monolingual	30	Maryland
Monolingual	1	7	Mica	Dorsal	0.091		1213	493	1706	Monolingual	24	Missouri
Monolingual	1	8	Mocha	Dorsal	0.049		1228	480	1708	Monolingual	30	South Carolina
Monolingual	1	9	Yoga	Dorsal	0.08		1122	488	1610	Monolingual	27	Georgia
Monolingual	1	10	Saga	Dorsal	0.073		1117	460	1577	Monolingual	21	North Carolina
Monolingual	1	11	Russia	Coronal	0.053		1262	441	1703	Monolingual	30	Florida
Monolingual	1	12	Marsha	Coronal	0.065		1401	408	1809	Monolingual	19	New Jersey
Monolingual	1	13	Lisa	Coronal	0.058		1208	455	1663	Monolingual	20	Florida
Monolingual	1	14	Asia	Coronal	0.088		1681	388	2069	Monolingual	19	Florida
Monolingual	1	15	Ninja	Coronal	0.098		1456	392	1848	Monolingual	19	California
Monolingual	2	1	Lava	Labial	0.034		977	417	1394	Monolingual	18	Florida
Monolingual	2	2	Dogma	Labial	0.04		1148	421	1569	Monolingual	23	Florida
Monolingual	2	3	Comma	Labial	0.062		1102	417	1519	Monolingual	30	Florida
Monolingual	2	4	Loofah	Labial	0.031		972	478	1450	Monolingual	30	Florida
Monolingual	2	5	Stigma	Labial	0.053		1154	405	1559	Monolingual	23	California
Monolingual	2	6	Hookah	Dorsal	0.071		1173	458	1631	Early Bilingual	25	Florida
Monolingual	2	7	Mica	Dorsal	0.092		1165	474	1639	Early Bilingual	18	Florida
Monolingual	2	8	Mocha	Dorsal	0.044		1213	437	1650	Early Bilingual	23	Cuba
Monolingual	2	9	Yoga	Dorsal	0.082		1289	455	1744	Early Bilingual	23	Florida
Monolingual	2	10	Saga	Dorsal	0.042		1200	412	1612	Early Bilingual	22	Florida
Monolingual	2	11	Russia	Coronal	0.043		1305	445	1750	Early Bilingual	19	New York
Monolingual	2	12	Marsha	Coronal	0.022		1284	454	1738	Early Bilingual	18	Florida
Monolingual	2	13	Lisa	Coronal	0.045		1230	403	1633	Early Bilingual	19	Cuba
Monolingual	2	14	Asia	Coronal	0.048		1651	382	2033	Early Bilingual	20	Florida
Monolingual	2	15	Ninja	Coronal	0.045		1528	400	1928	Early Bilingual	31	Puerto Rico
Monolingual	3	1	Lava	Labial	0.034		1412	498	1910	Early Bilingual	19	Florida
Monolingual	3	2	Dogma	Labial	0.058		1506	487	1993	Early Bilingual	20	Puerto Rico
Monolingual	3	3	Comma	Labial	0.116		1342	479	1821	Early Bilingual	31	Cuba
Monolingual	3	4	Loofah	Labial	0.05		1128	431	1559	Early Bilingual	18	Honduras
Monolingual	3	5	Stigma	Labial	0.088		1093	516	1609	Early Bilingual	22	Venezuela
Monolingual	3	6	Hookah	Dorsal	0.063		1409	566	1975	Early Bilingual	18	Florida
Monolingual	3	7	Mica	Dorsal	0.173		1062	699	1761	Early Bilingual	21	D. Republic
Monolingual	3	8	Mocha	Dorsal	0.075		1440	562	2002	Early Bilingual	18	Florida
Monolingual	3	9	Yoga	Dorsal	0.056		1263	488	1751	Early Bilingual	18	New York
Monolingual	3	10	Saga	Dorsal	0.06		1355	541	1896	Early Bilingual	19	Florida
Monolingual	3	11	Russia	Coronal	0.048		1445	540	1985	Late Bilingual	35	Argentina
Monolingual	3	12	Marsha	Coronal	0.053		1440	480	1920	Late Bilingual	40	D. Republic
Monolingual	3	13	Lisa	Coronal	0.089		1238	579	1817	Late Bilingual	26	Argentina
Monolingual	3	14	Asia	Coronal	0.063		1424	470	1894	Late Bilingual	35	Cuba
Monolingual	3	15	Ninja	Coronal	0.09		1612	468	2080	Late Bilingual	27	D. Republic
Monolingual	4	1	Lava	Labial	0.054		1271	547	1818	Late Bilingual	26	Chile
Monolingual	4	2	Dogma	Labial	0.082		1295	522	1817	Late Bilingual	37	Cuba
Monolingual	4	3	Comma	Labial	0.098		1277	504	1781	Late Bilingual	28	Cuba
Monolingual	4	4	Loofah	Labial	0.065		1093	665	1758	Late Bilingual	30	Cuba
Monolingual	4	5	Stigma	Labial	0.105		1225	575	1800	Late Bilingual	40	Puerto Rico
Monolingual	4	6	Hookah	Dorsal	0.152		1178	662	1840	Late Bilingual	35	Colombia
Monolingual	4	7	Mica	Dorsal	0.061		1523	523	2046	Late Bilingual	34	Cuba
Monolingual	4	8	Mocha	Dorsal	0.062		1607	507	2114	Late Bilingual	29	Venezuela
Monolingual	4	9	Yoga	Dorsal	0.084		1439	549	1988	Late Bilingual	25	Cuba
Monolingual	4	10	Saga	Dorsal	0.068		1445	514	1959	Late Bilingual	23	Puerto Rico
Monolingual	4	11	Russia	Coronal	0.075		1400	548	1948	Late Bilingual	38	Ecuador
Monolingual	4	12	Marsha	Coronal	0.056		1451	607	2058	Late Bilingual	30	Colombia
Monolingual	4	13	Lisa	Coronal	0.067		1362	569	1931	Late Bilingual	40	Cuba
Monolingual	4	14	Asia	Coronal	0.105		1662	488	2150	Late Bilingual	24	Venezuela
Monolingual	4	15	Ninja	Coronal	0.103		1479	551	2030	Late Bilingual	31	Cuba
Monolingual	5	1	Lava	Labial	0.047		1158	533	1691		#NULL!
Monolingual	5	2	Dogma	Labial	0.069		1184	502	1686		#NULL!
Monolingual	5	3	Comma	Labial	0.111		1235	496	1731		#NULL!
Monolingual	5	4	Loofah	Labial	0.057		932	538	1470		#NULL!
Monolingual	5	5	Stigma	Labial	0.065		1174	500	1674		#NULL!
Monolingual	5	6	Hookah	Dorsal	0.102		1050	539	1589		#NULL!
Monolingual	5	7	Mica	Dorsal	0.131		953	572	1525		#NULL!
Monolingual	5	8	Mocha	Dorsal	0.086		1186	545	1731		#NULL!
Monolingual	5	9	Yoga	Dorsal	0.088		1057	559	1616		#NULL!
Monolingual	5	10	Saga	Dorsal	0.062		1246	504	1750		#NULL!
Monolingual	5	11	Russia	Coronal	0.07		1230	551	1781		#NULL!
Monolingual	5	12	Marsha	Coronal	0.068		1207	599	1806		#NULL!
Monolingual	5	13	Lisa	Coronal	0.079		1082	592	1674		#NULL!
Monolingual	5	14	Asia	Coronal	0.078		1398	523	1921		#NULL!
Monolingual	5	15	Ninja	Coronal	0.087		1412	490	1902		#NULL!
Monolingual	6	1	Lava	Labial	0.065		1076	566	1642		#NULL!
Monolingual	6	2	Dogma	Labial	0.071		1056	576	1632		#NULL!
Monolingual	6	3	Comma	Labial	0.16		1341	457	1798		#NULL!
Monolingual	6	4	Loofah	Labial	0.045		815	714	1529		#NULL!
Monolingual	6	5	Stigma	Labial	0.13		985	650	1635		#NULL!
Monolingual	6	6	Hookah	Dorsal	0.089		1159	585	1744		#NULL!
Monolingual	6	7	Mica	Dorsal	0.082		1304	564	1868		#NULL!
Monolingual	6	8	Mocha	Dorsal	0.106		1141	607	1748		#NULL!
Monolingual	6	9	Yoga	Dorsal	0.137		1110	612	1722		#NULL!
Monolingual	6	10	Saga	Dorsal	0.07		1204	465	1669		#NULL!
Monolingual	6	11	Russia	Coronal	0.064		1130	463	1593		#NULL!
Monolingual	6	12	Marsha	Coronal	0.092		1337	521	1858		#NULL!
Monolingual	6	13	Lisa	Coronal	0.121		1123	588	1711		#NULL!
Monolingual	6	14	Asia	Coronal	0.07		1300	562	1862		#NULL!
Monolingual	6	15	Ninja	Coronal	0.122		1428	568	1996		#NULL!
Monolingual	7	1	Lava	Labial	0.058		1348	533	1881		#NULL!
Monolingual	7	2	Dogma	Labial	0.188		1149	630	1779		#NULL!
Monolingual	7	3	Comma	Labial	0.183		1623	393	2016		#NULL!
Monolingual	7	4	Loofah	Labial	0.056		686	734	1420		#NULL!
Monolingual	7	5	Stigma	Labial	0.13		981	630	1611		#NULL!
Monolingual	7	6	Hookah	Dorsal	0.231		858	714	1572		#NULL!
Monolingual	7	7	Mica	Dorsal	0.198		1374	579	1953		#NULL!
Monolingual	7	8	Mocha	Dorsal	0.158		1201	619	1820		#NULL!
Monolingual	7	9	Yoga	Dorsal	0.111		1587	483	2070		#NULL!
Monolingual	7	10	Saga	Dorsal	0.161		1195	608	1803		#NULL!
Monolingual	7	11	Russia	Coronal	0.062		1055	667	1722		#NULL!
Monolingual	7	12	Marsha	Coronal	0.05		1617	490	2107		#NULL!
Monolingual	7	13	Lisa	Coronal	0.203		1399	473	1872		#NULL!
Monolingual	7	14	Asia	Coronal	0.154		1482	527	2009		#NULL!
Monolingual	7	15	Ninja	Coronal	0.1		1510	527	2037		#NULL!
Monolingual	8	1	Lava	Labial	0.048		969	481	1450		#NULL!
Monolingual	8	2	Dogma	Labial	0.047		1057	469	1526		#NULL!
Monolingual	8	3	Comma	Labial	0.166		969	472	1441		#NULL!
Monolingual	8	4	Loofah	Labial	0.049		442	667	1109		#NULL!
Monolingual	8	5	Stigma	Labial	0.18		774	532	1306		#NULL!
Monolingual	8	6	Hookah	Dorsal	0.152		812	583	1395		#NULL!
Monolingual	8	7	Mica	Dorsal	0.105		1204	522	1726		#NULL!
Monolingual	8	8	Mocha	Dorsal	0.079		1222	580	1802		#NULL!
Monolingual	8	9	Yoga	Dorsal	0.079		1143	489	1632		#NULL!
Monolingual	8	10	Saga	Dorsal	0.075		926	497	1423		#NULL!
Monolingual	8	11	Russia	Coronal	0.063		1593	434	2027		#NULL!
Monolingual	8	12	Marsha	Coronal	0.039		1298	463	1761		#NULL!
Monolingual	8	13	Lisa	Coronal	0.083		1251	435	1686		#NULL!
Monolingual	8	14	Asia	Coronal	0.048		1555	445	2000		#NULL!
Monolingual	8	15	Ninja	Coronal	0.14		1187	487	1674		#NULL!
Monolingual	9	1	Lava	Labial	0.05		1492	421	1913		#NULL!
Monolingual	9	2	Dogma	Labial	0.067		1479	504	1983		#NULL!
Monolingual	9	3	Comma	Labial	0.07		1508	339	1847		#NULL!
Monolingual	9	4	Loofah	Labial	0.058		1032	504	1536		#NULL!
Monolingual	9	5	Stigma	Labial	0.081		1320	461	1781		#NULL!
Monolingual	9	6	Hookah	Dorsal	0.07		1026	557	1583		#NULL!
Monolingual	9	7	Mica	Dorsal	0.077		1466	500	1966		#NULL!
Monolingual	9	8	Mocha	Dorsal	0.097		1389	507	1896		#NULL!
Monolingual	9	9	Yoga	Dorsal	0.069		1232	460	1692		#NULL!
Monolingual	9	10	Saga	Dorsal	0.058		1126	519	1645		#NULL!
Monolingual	9	11	Russia	Coronal	0.031		1265	435	1700		#NULL!
Monolingual	9	12	Marsha	Coronal	0.042		1772	438	2210		#NULL!
Monolingual	9	13	Lisa	Coronal	0.055		1485	425	1910		#NULL!
Monolingual	9	14	Asia	Coronal	0.126		1773	440	2213		#NULL!
Monolingual	9	15	Ninja	Coronal	0.06		1708	432	2140		#NULL!
Monolingual	10	1	Lava	Labial	0.076		2005	502	2507		#NULL!
Monolingual	10	2	Dogma	Labial	0.069		1153	515	1668		#NULL!
Monolingual	10	3	Comma	Labial	0.062		1368	512	1880		#NULL!
Monolingual	10	4	Loofah	Labial	0.039		1104	599	1703		#NULL!
Monolingual	10	5	Stigma	Labial	0.074		1211	609	1820		#NULL!
Monolingual	10	6	Hookah	Dorsal	0.049		1197	576	1773		#NULL!
Monolingual	10	7	Mica	Dorsal	0.05		1280	534	1814		#NULL!
Monolingual	10	8	Mocha	Dorsal	0.04		1189	496	1685		#NULL!
Monolingual	10	9	Yoga	Dorsal	0.071		1171	562	1733		#NULL!
Monolingual	10	10	Saga	Dorsal	0.039		1190	531	1721		#NULL!
Monolingual	10	11	Russia	Coronal	0.03		1289	553	1842		#NULL!
Monolingual	10	12	Marsha	Coronal	0.055		1548	398	1946		#NULL!
Monolingual	10	13	Lisa	Coronal	0.071		1301	549	1850		#NULL!
Monolingual	10	14	Asia	Coronal	0.077		1615	521	2136		#NULL!
Monolingual	10	15	Ninja	Coronal	0.071		1679	483	2162		#NULL!
Monolingual	11	1	Lava	Labial	0.055		1059	469	1528		#NULL!
Monolingual	11	2	Dogma	Labial	0.07		1050	437	1487		#NULL!
Monolingual	11	3	Comma	Labial	0.073		1180	402	1582		#NULL!
Monolingual	11	4	Loofah	Labial	0.055		572	574	1146		#NULL!
Monolingual	11	5	Stigma	Labial	0.07		902	582	1484		#NULL!
Monolingual	11	6	Hookah	Dorsal	0.031		1174	610	1784		#NULL!
Monolingual	11	7	Mica	Dorsal	0.07		1126	654	1780		#NULL!
Monolingual	11	8	Mocha	Dorsal	0.067		1273	487	1760		#NULL!
Monolingual	11	9	Yoga	Dorsal	0.058		1157	508	1665		#NULL!
Monolingual	11	10	Saga	Dorsal	0.097		1025	476	1501		#NULL!
Monolingual	11	11	Russia	Coronal	0.113		1429	463	1892		#NULL!
Monolingual	11	12	Marsha	Coronal	0.06		1216	527	1743		#NULL!
Monolingual	11	13	Lisa	Coronal	0.065		1224	480	1704		#NULL!
Monolingual	11	14	Asia	Coronal	0.061		1507	402	1909		#NULL!
Monolingual	11	15	Ninja	Coronal	0.097		1359	444	1803		#NULL!
Monolingual	12	1	Lava	Labial	0.089		1013	470	1483		#NULL!
Monolingual	12	2	Dogma	Labial	0.07		945	466	1411		#NULL!
Monolingual	12	3	Comma	Labial	0.07		884	438	1322		#NULL!
Monolingual	12	4	Loofah	Labial	0.072		507	601	1108		#NULL!
Monolingual	12	5	Stigma	Labial	0.123		994	466	1460		#NULL!
Monolingual	12	6	Hookah	Dorsal	0.141		999	542	1541		#NULL!
Monolingual	12	7	Mica	Dorsal	0.188		1235	475	1710		#NULL!
Monolingual	12	8	Mocha	Dorsal	0.144		1048	515	1563		#NULL!
Monolingual	12	9	Yoga	Dorsal	0.105		1256	460	1716		#NULL!
Monolingual	12	10	Saga	Dorsal	0.125		1249	431	1680		#NULL!
Monolingual	12	11	Russia	Coronal	0.11		1366	409	1775		#NULL!
Monolingual	12	12	Marsha	Coronal	0.106		1409	427	1836		#NULL!
Monolingual	12	13	Lisa	Coronal	0.064		1123	453	1576		#NULL!
Monolingual	12	14	Asia	Coronal	0.105		1816	378	2194		#NULL!
Monolingual	12	15	Ninja	Coronal	0.1		1155	481	1636		#NULL!
Monolingual	13	1	Lava	Labial	0.082		1225	577	1802		#NULL!
Monolingual	13	2	Dogma	Labial	0.093		1282	584	1866		#NULL!
Monolingual	13	3	Comma	Labial	0.093		970	487	1457		#NULL!
Monolingual	13	4	Loofah	Labial	0.048		1152	539	1691		#NULL!
Monolingual	13	5	Stigma	Labial	0.067		1238	549	1787		#NULL!
Monolingual	13	6	Hookah	Dorsal	0.097		1188	642	1830		#NULL!
Monolingual	13	7	Mica	Dorsal	0.146		1198	639	1837		#NULL!
Monolingual	13	8	Mocha	Dorsal	0.107		1187	638	1825		#NULL!
Monolingual	13	9	Yoga	Dorsal	0.099		1277	592	1869		#NULL!
Monolingual	13	10	Saga	Dorsal	0.153		1238	631	1869		#NULL!
Monolingual	13	11	Russia	Coronal	0.075		1193	613	1806		#NULL!
Monolingual	13	12	Marsha	Coronal	0.055		1273	593	1866		#NULL!
Monolingual	13	13	Lisa	Coronal	0.169		1193	591	1784		#NULL!
Monolingual	13	14	Asia	Coronal	0.076		1117	653	1770		#NULL!
Monolingual	13	15	Ninja	Coronal	0.073		1445	561	2006		#NULL!
Monolingual	14	1	Lava	Labial	0.086		1042	481	1523		#NULL!
Monolingual	14	2	Dogma	Labial	0.063		1409	367	1776		#NULL!
Monolingual	14	3	Comma	Labial	0.105		1147	376	1523		#NULL!
Monolingual	14	4	Loofah	Labial	0.072		988	508	1496		#NULL!
Monolingual	14	5	Stigma	Labial	0.085		1049	440	1489		#NULL!
Monolingual	14	6	Hookah	Dorsal	0.132		1200	450	1650		#NULL!
Monolingual	14	7	Mica	Dorsal	0.165		1244	465	1709		#NULL!
Monolingual	14	8	Mocha	Dorsal	0.077		1488	371	1859		#NULL!
Monolingual	14	9	Yoga	Dorsal	0.056		1358	382	1740		#NULL!
Monolingual	14	10	Saga	Dorsal	0.112		1230	489	1719		#NULL!
Monolingual	14	11	Russia	Coronal	0.11		1161	480	1641		#NULL!
Monolingual	14	12	Marsha	Coronal	0.048		1234	422	1656		#NULL!
Monolingual	14	13	Lisa	Coronal	0.066		1112	467	1579		#NULL!
Monolingual	14	14	Asia	Coronal	0.079		1371	428	1799		#NULL!
Monolingual	14	15	Ninja	Coronal	0.092		1398	401	1799		#NULL!
Monolingual	15	1	Lava	Labial	0.064		976	385	1361		#NULL!
Monolingual	15	2	Dogma	Labial	0.07		868	420	1288		#NULL!
Monolingual	15	3	Comma	Labial	0.064		990	378	1368		#NULL!
Monolingual	15	4	Loofah	Labial	0.087		988	388	1376		#NULL!
Monolingual	15	5	Stigma	Labial	0.086		882	412	1294		#NULL!
Monolingual	15	6	Hookah	Dorsal	0.07		1056	450	1506		#NULL!
Monolingual	15	7	Mica	Dorsal	0.154		1077	430	1507		#NULL!
Monolingual	15	8	Mocha	Dorsal	0.058		1102	402	1504		#NULL!
Monolingual	15	9	Yoga	Dorsal	0.098		1032	353	1385		#NULL!
Monolingual	15	10	Saga	Dorsal	0.126		950	428	1378		#NULL!
Monolingual	15	11	Russia	Coronal	0.068		1222	399	1621		#NULL!
Monolingual	15	12	Marsha	Coronal	0.062		1327	380	1707		#NULL!
Monolingual	15	13	Lisa	Coronal	0.099		1047	384	1431		#NULL!
Monolingual	15	14	Asia	Coronal	0.071		1343	380	1723		#NULL!
Monolingual	15	15	Ninja	Coronal	0.067		1392	375	1767		#NULL!
Monolingual	16	1	Lava	Labial	0.082		1372	478	1850		#NULL!
Monolingual	16	2	Dogma	Labial	0.063		1403	446	1849		#NULL!
Monolingual	16	3	Comma	Labial	0.059		1505	466	1971		#NULL!
Monolingual	16	4	Loofah	Labial	0.041		1097	488	1585		#NULL!
Monolingual	16	5	Stigma	Labial	0.061		1379	484	1863		#NULL!
Monolingual	16	6	Hookah	Dorsal	0.051		1332	458	1790		#NULL!
Monolingual	16	7	Mica	Dorsal	0.056		1356	457	1813		#NULL!
Monolingual	16	8	Mocha	Dorsal	0.056		1418	508	1926		#NULL!
Monolingual	16	9	Yoga	Dorsal	0.059		1430	481	1911		#NULL!
Monolingual	16	10	Saga	Dorsal	0.087		1425	428	1853		#NULL!
Monolingual	16	11	Russia	Coronal	0.053		1437	460	1897		#NULL!
Monolingual	16	12	Marsha	Coronal	0.037		1466	503	1969		#NULL!
Monolingual	16	13	Lisa	Coronal	0.055		1359	530	1889		#NULL!
Monolingual	16	14	Asia	Coronal	0.068		1554	479	2033		#NULL!
Monolingual	16	15	Ninja	Coronal	0.102		1538	487	2025		#NULL!
Monolingual	17	1	Lava	Labial	0.034		1654	400	2054		#NULL!
Monolingual	17	2	Dogma	Labial	0.07		1000	515	1515		#NULL!
Monolingual	17	3	Comma	Labial	0.07		756	450	1206		#NULL!
Monolingual	17	4	Loofah	Labial	0.054		900	488	1388		#NULL!
Monolingual	17	5	Stigma	Labial	0.066		1050	410	1460		#NULL!
Monolingual	17	6	Hookah	Dorsal	0.069		1699	439	2138		#NULL!
Monolingual	17	7	Mica	Dorsal	0.133		709	550	1259		#NULL!
Monolingual	17	8	Mocha	Dorsal	0.07		751	521	1272		#NULL!
Monolingual	17	9	Yoga	Dorsal	0.061		715	595	1310		#NULL!
Monolingual	17	10	Saga	Dorsal	0.053		1647	392	2039		#NULL!
Monolingual	17	11	Russia	Coronal	0.047		1776	390	2166		#NULL!
Monolingual	17	12	Marsha	Coronal	0.043		1570	350	1920		#NULL!
Monolingual	17	13	Lisa	Coronal	0.065		1576	349	1925		#NULL!
Monolingual	17	14	Asia	Coronal	0.099		1565	339	1904		#NULL!
Monolingual	17	15	Ninja	Coronal	0.07		1858	357	2215		#NULL!
Monolingual	18	1	Lava	Labial	0.058		1397	554	1951		#NULL!
Monolingual	18	2	Dogma	Labial	0.047		1376	516	1892		#NULL!
Monolingual	18	3	Comma	Labial	0.082		1416	481	1897		#NULL!
Monolingual	18	4	Loofah	Labial	0.036		1112	554	1666		#NULL!
Monolingual	18	5	Stigma	Labial	0.103		1169	552	1721		#NULL!
Monolingual	18	6	Hookah	Dorsal	0.07		1207	603	1810		#NULL!
Monolingual	18	7	Mica	Dorsal	0.112		1237	556	1793		#NULL!
Monolingual	18	8	Mocha	Dorsal	0.069		1650	481	2131		#NULL!
Monolingual	18	9	Yoga	Dorsal	0.06		1466	500	1966		#NULL!
Monolingual	18	10	Saga	Dorsal	0.116		1411	542	1953		#NULL!
Monolingual	18	11	Russia	Coronal	0.048		1292	514	1806		#NULL!
Monolingual	18	12	Marsha	Coronal	0.049		1488	464	1952		#NULL!
Monolingual	18	13	Lisa	Coronal	0.061		1130	498	1628		#NULL!
Monolingual	18	14	Asia	Coronal	0.054		1372	498	1870		#NULL!
Monolingual	18	15	Ninja	Coronal	0.07		1438	483	1921		#NULL!
Monolingual	19	1	Lava	Labial	0.055		1022	492	1514		#NULL!
Monolingual	19	2	Dogma	Labial	0.057		1074	465	1539		#NULL!
Monolingual	19	3	Comma	Labial	0.089		1152	347	1499		#NULL!
Monolingual	19	4	Loofah	Labial	0.046		984	402	1386		#NULL!
Monolingual	19	5	Stigma	Labial	0.08		1091	431	1522		#NULL!
Monolingual	19	6	Hookah	Dorsal	0.123		1075	532	1607		#NULL!
Monolingual	19	7	Mica	Dorsal	0.236		1049	457	1506		#NULL!
Monolingual	19	8	Mocha	Dorsal	0.07		1287	436	1723		#NULL!
Monolingual	19	9	Yoga	Dorsal	0.102		1217	430	1647		#NULL!
Monolingual	19	10	Saga	Dorsal	0.073		1226	475	1701		#NULL!
Monolingual	19	11	Russia	Coronal	0.059		1322	452	1774		#NULL!
Monolingual	19	12	Marsha	Coronal	0.053		1328	383	1711		#NULL!
Monolingual	19	13	Lisa	Coronal	0.109		1004	423	1427		#NULL!
Monolingual	19	14	Asia	Coronal	0.058		1414	350	1764		#NULL!
Monolingual	19	15	Ninja	Coronal	0.121		1253	480	1733		#NULL!
Monolingual	20	1	Lava	Labial	0.057		1419	496	1915		#NULL!
Monolingual	20	2	Dogma	Labial	0.068		1416	497	1913		#NULL!
Monolingual	20	3	Comma	Labial	0.067		1522	399	1921		#NULL!
Monolingual	20	4	Loofah	Labial	0.042		1016	593	1609		#NULL!
Monolingual	20	5	Stigma	Labial	0.06		1188	564	1752		#NULL!
Monolingual	20	6	Hookah	Dorsal	0.15		979	718	1697		#NULL!
Monolingual	20	7	Mica	Dorsal	0.222		1021	719	1740		#NULL!
Monolingual	20	8	Mocha	Dorsal	0.084		1429	599	2028		#NULL!
Monolingual	20	9	Yoga	Dorsal	0.044		1388	494	1882		#NULL!
Monolingual	20	10	Saga	Dorsal	0.067		1344	516	1860		#NULL!
Monolingual	20	11	Russia	Coronal	0.05		1326	512	1838		#NULL!
Monolingual	20	12	Marsha	Coronal	0.094		1496	442	1938		#NULL!
Monolingual	20	13	Lisa	Coronal	0.055		1000	700	1700		#NULL!
Monolingual	20	14	Asia	Coronal	0.056		1519	472	1991		#NULL!
Monolingual	20	15	Ninja	Coronal	0.139		1191	665	1856		#NULL!
Early bilingual	21	1	Lava	Labial	0.056	0.069	1627	599	2226		#NULL!
Early bilingual	21	2	Dogma	Labial	0.085		1721	573	2294		#NULL!
Early bilingual	21	3	Comma	Labial	0.08		1795	543	2338		#NULL!
Early bilingual	21	4	Loofah	Labial	0.058		1610	560	2170		#NULL!
Early bilingual	21	5	Stigma	Labial	0.105		1689	630	2319		#NULL!
Early bilingual	21	6	Hookah	Dorsal	0.074		1697	630	2327		#NULL!
Early bilingual	21	7	Mica	Dorsal	0.075		1804	658	2462		#NULL!
Early bilingual	21	8	Mocha	Dorsal	0.071		1876	542	2418		#NULL!
Early bilingual	21	9	Yoga	Dorsal	0.118		1732	661	2393		#NULL!
Early bilingual	21	10	Saga	Dorsal	0.052		1869	497	2366		#NULL!
Early bilingual	21	11	Russia	Coronal	0.03		1903	553	2456		#NULL!
Early bilingual	21	12	Marsha	Coronal	0.033		1912	559	2471		#NULL!
Early bilingual	21	13	Lisa	Coronal	0.062		1850	553	2403		#NULL!
Early bilingual	21	14	Asia	Coronal	0.066		1943	550	2493		#NULL!
Early bilingual	21	15	Ninja	Coronal	0.07		1872	553	2425		#NULL!
Early bilingual	22	1	Lava	Labial	0.053	0.0598667	1448	457	1905		#NULL!
Early bilingual	22	2	Dogma	Labial	0.051		1631	369	2000		#NULL!
Early bilingual	22	3	Comma	Labial	0.046		1408	401	1809		#NULL!
Early bilingual	22	4	Loofah	Labial	0.041		1518	427	1945		#NULL!
Early bilingual	22	5	Stigma	Labial	0.091		991	367	1358		#NULL!
Early bilingual	22	6	Hookah	Dorsal	0.05		1311	428	1739		#NULL!
Early bilingual	22	7	Mica	Dorsal	0.061		1388	421	1809		#NULL!
Early bilingual	22	8	Mocha	Dorsal	0.071		1633	431	2064		#NULL!
Early bilingual	22	9	Yoga	Dorsal	0.056		986	434	1420		#NULL!
Early bilingual	22	10	Saga	Dorsal	0.068		1431	415	1846		#NULL!
Early bilingual	22	11	Russia	Coronal	0.045		1444	409	1853		#NULL!
Early bilingual	22	12	Marsha	Coronal	0.069		1400	400	1800		#NULL!
Early bilingual	22	13	Lisa	Coronal	0.056		1098	428	1526		#NULL!
Early bilingual	22	14	Asia	Coronal	0.075		1405	396	1801		#NULL!
Early bilingual	22	15	Ninja	Coronal	0.065		1849	346	2195		#NULL!
Early bilingual	23	1	Lava	Labial	0.064	0.0937333	1237	515	1752		#NULL!
Early bilingual	23	2	Dogma	Labial	0.053		1065	525	1590		#NULL!
Early bilingual	23	3	Comma	Labial	0.273		1248	490	1738		#NULL!
Early bilingual	23	4	Loofah	Labial	0.08		759	694	1453		#NULL!
Early bilingual	23	5	Stigma	Labial	0.136		1159	517	1676		#NULL!
Early bilingual	23	6	Hookah	Dorsal	0.088		1314	512	1826		#NULL!
Early bilingual	23	7	Mica	Dorsal	0.104		1343	542	1885		#NULL!
Early bilingual	23	8	Mocha	Dorsal	0.06		1319	514	1833		#NULL!
Early bilingual	23	9	Yoga	Dorsal	0.081		1235	509	1744		#NULL!
Early bilingual	23	10	Saga	Dorsal	0.084		1276	482	1758		#NULL!
Early bilingual	23	11	Russia	Coronal	0.073		1322	488	1810		#NULL!
Early bilingual	23	12	Marsha	Coronal	0.074		1338	501	1839		#NULL!
Early bilingual	23	13	Lisa	Coronal	0.086		1287	488	1775		#NULL!
Early bilingual	23	14	Asia	Coronal	0.054		1505	479	1984		#NULL!
Early bilingual	23	15	Ninja	Coronal	0.096	0.093	1559	488	2047		#NULL!
Early bilingual	24	1	Lava	Labial	0.063		1199	542	1741		#NULL!
Early bilingual	24	2	Dogma	Labial	0.08		1250	515	1765		#NULL!
Early bilingual	24	3	Comma	Labial	0.185		1263	532	1795		#NULL!
Early bilingual	24	4	Loofah	Labial	0.059		835	616	1451		#NULL!
Early bilingual	24	5	Stigma	Labial	0.084		1191	521	1712		#NULL!
Early bilingual	24	6	Hookah	Dorsal	0.124		1037	563	1600		#NULL!
Early bilingual	24	7	Mica	Dorsal	0.184		917	710	1627		#NULL!
Early bilingual	24	8	Mocha	Dorsal	0.122		1230	599	1829		#NULL!
Early bilingual	24	9	Yoga	Dorsal	0.042		803	471	1274		#NULL!
Early bilingual	24	10	Saga	Dorsal	0.09		1271	549	1820		#NULL!
Early bilingual	24	11	Russia	Coronal	0.074		1123	515	1638		#NULL!
Early bilingual	24	12	Marsha	Coronal	0.053		1305	480	1785		#NULL!
Early bilingual	24	13	Lisa	Coronal	0.061		1311	504	1815		#NULL!
Early bilingual	24	14	Asia	Coronal	0.078		1624	563	2187		#NULL!
Early bilingual	24	15	Ninja	Coronal	0.074		1497	532	2029		#NULL!
Early bilingual	25	1	Lava	Labial	0.07	0.0912667	878	432	1310		#NULL!
Early bilingual	25	2	Dogma	Labial	0.055		1001	423	1424		#NULL!
Early bilingual	25	3	Comma	Labial	0.158		1111	419	1530		#NULL!
Early bilingual	25	4	Loofah	Labial	0.058		870	447	1317		#NULL!
Early bilingual	25	5	Stigma	Labial	0.092		901	429	1330		#NULL!
Early bilingual	25	6	Hookah	Dorsal	0.117		1199	423	1622		#NULL!
Early bilingual	25	7	Mica	Dorsal	0.114		1178	411	1589		#NULL!
Early bilingual	25	8	Mocha	Dorsal	0.077		1151	423	1574		#NULL!
Early bilingual	25	9	Yoga	Dorsal	0.096		1030	439	1469		#NULL!
Early bilingual	25	10	Saga	Dorsal	0.147		1145	422	1567		#NULL!
Early bilingual	25	11	Russia	Coronal	0.068		1048	438	1486		#NULL!
Early bilingual	25	12	Marsha	Coronal	0.056		1133	447	1580		#NULL!
Early bilingual	25	13	Lisa	Coronal	0.081		1138	418	1556		#NULL!
Early bilingual	25	14	Asia	Coronal	0.075		1258	434	1692		#NULL!
Early bilingual	25	15	Ninja	Coronal	0.105		1236	441	1677		#NULL!
Early bilingual	26	1	Lava	Labial	0.045		889	490	1379		#NULL!
Early bilingual	26	2	Dogma	Labial	0.055		1018	450	1468		#NULL!
Early bilingual	26	3	Comma	Labial	0.052		998	402	1400		#NULL!
Early bilingual	26	4	Loofah	Labial	0.048		934	471	1405		#NULL!
Early bilingual	26	5	Stigma	Labial	0.047		1016	448	1464		#NULL!
Early bilingual	26	6	Hookah	Dorsal	0.143		1030	471	1501		#NULL!
Early bilingual	26	7	Mica	Dorsal	0.034		1111	454	1565		#NULL!
Early bilingual	26	8	Mocha	Dorsal	0.04		1097	509	1606		#NULL!
Early bilingual	26	9	Yoga	Dorsal	0.057		1168	490	1658		#NULL!
Early bilingual	26	10	Saga	Dorsal	0.071		1089	459	1548		#NULL!
Early bilingual	26	11	Russia	Coronal	0.049		1230	450	1680		#NULL!
Early bilingual	26	12	Marsha	Coronal	0.03		1121	424	1545		#NULL!
Early bilingual	26	13	Lisa	Coronal	0.057		1009	430	1439		#NULL!
Early bilingual	26	14	Asia	Coronal	0.063		1294	430	1724		#NULL!
Early bilingual	26	15	Ninja	Coronal	0.059		1228	428	1656		#NULL!
Early bilingual	27	1	Lava	Labial	0.117	0.117533	854	506	1360		#NULL!
Early bilingual	27	2	Dogma	Labial	0.093		853	506	1359		#NULL!
Early bilingual	27	3	Comma	Labial	0.235		1066	434	1500		#NULL!
Early bilingual	27	4	Loofah	Labial	0.117		731	600	1331		#NULL!
Early bilingual	27	5	Stigma	Labial	0.169		794	568	1362		#NULL!
Early bilingual	27	6	Hookah	Dorsal	0.093		1106	473	1579		#NULL!
Early bilingual	27	7	Mica	Dorsal	0.106		1034	504	1538		#NULL!
Early bilingual	27	8	Mocha	Dorsal	0.192		768	518	1286		#NULL!
Early bilingual	27	9	Yoga	Dorsal	0.08		1104	431	1535		#NULL!
Early bilingual	27	10	Saga	Dorsal	0.132		984	500	1484		#NULL!
Early bilingual	27	11	Russia	Coronal	0.106		1221	432	1653		#NULL!
Early bilingual	27	12	Marsha	Coronal	0.052		1035	452	1487		#NULL!
Early bilingual	27	13	Lisa	Coronal	0.1		1047	428	1475		#NULL!
Early bilingual	27	14	Asia	Coronal	0.041		1100	#NULL!	1100		#NULL!
Early bilingual	27	15	Ninja	Coronal	0.13		1225	452	1677		#NULL!
Early bilingual	28	1	Lava	Labial	0.059	0.0838	1099	489	1588		#NULL!
Early bilingual	28	2	Dogma	Labial	0.071		1223	469	1692		#NULL!
Early bilingual	28	3	Comma	Labial	0.063		1231	446	1677		#NULL!
Early bilingual	28	4	Loofah	Labial	0.064		723	491	1214		#NULL!
Early bilingual	28	5	Stigma	Labial	0.097		962	552	1514		#NULL!
Early bilingual	28	6	Hookah	Dorsal	0.089		900	424	1324		#NULL!
Early bilingual	28	7	Mica	Dorsal	0.08		1146	493	1639		#NULL!
Early bilingual	28	8	Mocha	Dorsal	0.095		991	535	1526		#NULL!
Early bilingual	28	9	Yoga	Dorsal	0.087		1332	507	1839		#NULL!
Early bilingual	28	10	Saga	Dorsal	0.092		1157	494	1651		#NULL!
Early bilingual	28	11	Russia	Coronal	0.104		1334	501	1835		#NULL!
Early bilingual	28	12	Marsha	Coronal	0.072		1272	468	1740		#NULL!
Early bilingual	28	13	Lisa	Coronal	0.089		1422	513	1935		#NULL!
Early bilingual	28	14	Asia	Coronal	0.097		1537	458	1995		#NULL!
Early bilingual	28	15	Ninja	Coronal	0.098		1539	468	2007		#NULL!
Early bilingual	29	1	Lava	Labial	0.063	0.0856	1035	462	1497		#NULL!
Early bilingual	29	2	Dogma	Labial	0.08		1249	432	1681		#NULL!
Early bilingual	29	3	Comma	Labial	0.106		1091	515	1606		#NULL!
Early bilingual	29	4	Loofah	Labial	0.075		993	507	1500		#NULL!
Early bilingual	29	5	Stigma	Labial	0.105		1244	462	1706		#NULL!
Early bilingual	29	6	Hookah	Dorsal	0.074		897	425	1322		#NULL!
Early bilingual	29	7	Mica	Dorsal	0.189		958	524	1482		#NULL!
Early bilingual	29	8	Mocha	Dorsal	0.068		1243	461	1704		#NULL!
Early bilingual	29	9	Yoga	Dorsal	0.091		1103	464	1567		#NULL!
Early bilingual	29	10	Saga	Dorsal	0.079		1172	469	1641		#NULL!
Early bilingual	29	11	Russia	Coronal	0.065		1205	478	1683		#NULL!
Early bilingual	29	12	Marsha	Coronal	0.058		876	450	1326		#NULL!
Early bilingual	29	13	Lisa	Coronal	0.065		1174	429	1603		#NULL!
Early bilingual	29	14	Asia	Coronal	0.068		1210	440	1650		#NULL!
Early bilingual	29	15	Ninja	Coronal	0.098		1214	486	1700		#NULL!
Early bilingual	30	1	Lava	Labial	0.063	0.0719333	1175	509	1684		#NULL!
Early bilingual	30	2	Dogma	Labial	0.071		1197	431	1628		#NULL!
Early bilingual	30	3	Comma	Labial	0.045		1226	502	1728		#NULL!
Early bilingual	30	4	Loofah	Labial	0.045		1280	442	1722		#NULL!
Early bilingual	30	5	Stigma	Labial	0.071		986	439	1425		#NULL!
Early bilingual	30	6	Hookah	Dorsal	0.04		1121	510	1631		#NULL!
Early bilingual	30	7	Mica	Dorsal	0.165		728	672	1400		#NULL!
Early bilingual	30	8	Mocha	Dorsal	0.078		1069	523	1592		#NULL!
Early bilingual	30	9	Yoga	Dorsal	0.067		1033	580	1613		#NULL!
Early bilingual	30	10	Saga	Dorsal	0.056		1210	440	1650		#NULL!
Early bilingual	30	11	Russia	Coronal	0.079		1555	407	1962		#NULL!
Early bilingual	30	12	Marsha	Coronal	0.068		1327	357	1684		#NULL!
Early bilingual	30	13	Lisa	Coronal	0.071		1254	476	1730		#NULL!
Early bilingual	30	14	Asia	Coronal	0.061		1496	410	1906		#NULL!
Early bilingual	30	15	Ninja	Coronal	0.099		1480	449	1929		#NULL!
Early bilingual	31	1	Lava	Labial	0.072	0.0778667	1366	528	1894		#NULL!
Early bilingual	31	2	Dogma	Labial	0.083		1406	385	1791		#NULL!
Early bilingual	31	3	Comma	Labial	0.162		1292	419	1711		#NULL!
Early bilingual	31	4	Loofah	Labial	0.057		1356	651	2007		#NULL!
Early bilingual	31	5	Stigma	Labial	0.104		1374	442	1816		#NULL!
Early bilingual	31	6	Hookah	Dorsal	0.061		1108	433	1541		#NULL!
Early bilingual	31	7	Mica	Dorsal	0.069		1015	494	1509		#NULL!
Early bilingual	31	8	Mocha	Dorsal	0.054		1029	465	1494		#NULL!
Early bilingual	31	9	Yoga	Dorsal	0.078		1101	461	1562		#NULL!
Early bilingual	31	10	Saga	Dorsal	0.069		1123	423	1546		#NULL!
Early bilingual	31	11	Russia	Coronal	0.066		1570	443	2013		#NULL!
Early bilingual	31	12	Marsha	Coronal	0.062		1033	487	1520		#NULL!
Early bilingual	31	13	Lisa	Coronal	0.078		1144	409	1553		#NULL!
Early bilingual	31	14	Asia	Coronal	0.062		1463	389	1852		#NULL!
Early bilingual	31	15	Ninja	Coronal	0.091		1654	443	2097		#NULL!
Early bilingual	32	1	Lava	Labial	0.05	0.0848667	1400	429	1829		#NULL!
Early bilingual	32	2	Dogma	Labial	0.1		1333	418	1751		#NULL!
Early bilingual	32	3	Comma	Labial	0.106		1214	429	1643		#NULL!
Early bilingual	32	4	Loofah	Labial	0.077		864	455	1319		#NULL!
Early bilingual	32	5	Stigma	Labial	0.135		916	482	1398		#NULL!
Early bilingual	32	6	Hookah	Dorsal	0.08		1174	458	1632		#NULL!
Early bilingual	32	7	Mica	Dorsal	0.103		1032	503	1535		#NULL!
Early bilingual	32	8	Mocha	Dorsal	0.071		1235	472	1707		#NULL!
Early bilingual	32	9	Yoga	Dorsal	0.086		1202	462	1664		#NULL!
Early bilingual	32	10	Saga	Dorsal	0.097		1070	494	1564		#NULL!
Early bilingual	32	11	Russia	Coronal	0.044		1276	446	1722		#NULL!
Early bilingual	32	12	Marsha	Coronal	0.064		1474	446	1920		#NULL!
Early bilingual	32	13	Lisa	Coronal	0.07		1255	449	1704		#NULL!
Early bilingual	32	14	Asia	Coronal	0.088		1295	405	1700		#NULL!
Early bilingual	32	15	Ninja	Coronal	0.102		1346	439	1785		#NULL!
Early bilingual	33	1	Lava	Labial	0.059	0.0934667	1035	590	1625		#NULL!
Early bilingual	33	2	Dogma	Labial	0.099		1083	506	1589		#NULL!
Early bilingual	33	3	Comma	Labial	0.191		1157	562	1719		#NULL!
Early bilingual	33	4	Loofah	Labial	0.066		614	593	1207		#NULL!
Early bilingual	33	5	Stigma	Labial	0.158		697	546	1243		#NULL!
Early bilingual	33	6	Hookah	Dorsal	0.04		944	483	1427		#NULL!
Early bilingual	33	7	Mica	Dorsal	0.118		895	652	1547		#NULL!
Early bilingual	33	8	Mocha	Dorsal	0.187		700	598	1298		#NULL!
Early bilingual	33	9	Yoga	Dorsal	0.031		534	479	1013		#NULL!
Early bilingual	33	10	Saga	Dorsal	0.077		1050	579	1629		#NULL!
Early bilingual	33	11	Russia	Coronal	0.068		927	533	1460		#NULL!
Early bilingual	33	12	Marsha	Coronal	0.053		1071	474	1545		#NULL!
Early bilingual	33	13	Lisa	Coronal	0.067		1044	386	1430		#NULL!
Early bilingual	33	14	Asia	Coronal	0.091		1301	543	1844		#NULL!
Early bilingual	33	15	Ninja	Coronal	0.097		1318	402	1720		#NULL!
Early bilingual	34	1	Lava	Labial	0.053	0.103467	1044	556	1600		#NULL!
Early bilingual	34	2	Dogma	Labial	0.085		1095	523	1618		#NULL!
Early bilingual	34	3	Comma	Labial	0.098		934	484	1418		#NULL!
Early bilingual	34	4	Loofah	Labial	0.081		978	553	1531		#NULL!
Early bilingual	34	5	Stigma	Labial	0.162		880	568	1448		#NULL!
Early bilingual	34	6	Hookah	Dorsal	0.109		1005	547	1552		#NULL!
Early bilingual	34	7	Mica	Dorsal	0.185		1090	551	1641		#NULL!
Early bilingual	34	8	Mocha	Dorsal	0.139		1042	570	1612		#NULL!
Early bilingual	34	9	Yoga	Dorsal	0.118		1013	533	1546		#NULL!
Early bilingual	34	10	Saga	Dorsal	0.097		1087	532	1619		#NULL!
Early bilingual	34	11	Russia	Coronal	0.064		1128	546	1674		#NULL!
Early bilingual	34	12	Marsha	Coronal	0.063		1296	501	1797		#NULL!
Early bilingual	34	13	Lisa	Coronal	0.116		1204	473	1677		#NULL!
Early bilingual	34	14	Asia	Coronal	0.086		1284	505	1789		#NULL!
Early bilingual	34	15	Ninja	Coronal	0.096		1296	475	1771		#NULL!
Early bilingual	35	1	Lava	Labial	0.063	0.0856	1200	515	1715		#NULL!
Early bilingual	35	2	Dogma	Labial	0.08		1240	481	1721		#NULL!
Early bilingual	35	3	Comma	Labial	0.106		1230	480	1710		#NULL!
Early bilingual	35	4	Loofah	Labial	0.075		1239	476	1715		#NULL!
Early bilingual	35	5	Stigma	Labial	0.105		1338	500	1838		#NULL!
Early bilingual	35	6	Hookah	Dorsal	0.074		900	612	1512		#NULL!
Early bilingual	35	7	Mica	Dorsal	0.189		1051	555	1606		#NULL!
Early bilingual	35	8	Mocha	Dorsal	0.068		1010	510	1520		#NULL!
Early bilingual	35	9	Yoga	Dorsal	0.091		1102	541	1643		#NULL!
Early bilingual	35	10	Saga	Dorsal	0.079		1093	570	1663		#NULL!
Early bilingual	35	11	Russia	Coronal	0.065		1201	600	1801		#NULL!
Early bilingual	35	12	Marsha	Coronal	0.058		1350	481	1831		#NULL!
Early bilingual	35	13	Lisa	Coronal	0.065		1198	475	1673		#NULL!
Early bilingual	35	14	Asia	Coronal	0.068		1250	515	1765		#NULL!
Early bilingual	35	15	Ninja	Coronal	0.098		1310	490	1800		#NULL!
Early bilingual	36	1	Lava	Labial	0.049	0.0838	1145	607	1752		#NULL!
Early bilingual	36	2	Dogma	Labial	0.072		1415	515	1930		#NULL!
Early bilingual	36	3	Comma	Labial	0.154		1100	524	1624		#NULL!
Early bilingual	36	4	Loofah	Labial	0.061		940	697	1637		#NULL!
Early bilingual	36	5	Stigma	Labial	0.138		864	614	1478		#NULL!
Early bilingual	36	6	Hookah	Dorsal	0.11		1159	595	1754		#NULL!
Early bilingual	36	7	Mica	Dorsal	0.063		1365	606	1971		#NULL!
Early bilingual	36	8	Mocha	Dorsal	0.14		1220	623	1843		#NULL!
Early bilingual	36	9	Yoga	Dorsal	0.084		1349	584	1933		#NULL!
Early bilingual	36	10	Saga	Dorsal	0.073		1236	565	1801		#NULL!
Early bilingual	36	11	Russia	Coronal	0.054		1085	627	1712		#NULL!
Early bilingual	36	12	Marsha	Coronal	0.047		1255	517	1772		#NULL!
Early bilingual	36	13	Lisa	Coronal	0.076		1246	544	1790		#NULL!
Early bilingual	36	14	Asia	Coronal	0.067		1528	475	2003		#NULL!
Early bilingual	36	15	Ninja	Coronal	0.069		1403	626	2029		#NULL!
Early bilingual	37	1	Lava	Labial	0.063	0.0643333	1027	574	1601		#NULL!
Early bilingual	37	2	Dogma	Labial	0.059		1168	520	1688		#NULL!
Early bilingual	37	3	Comma	Labial	0.093		1200	480	1680		#NULL!
Early bilingual	37	4	Loofah	Labial	0.061		1008	619	1627		#NULL!
Early bilingual	37	5	Stigma	Labial	0.063		1185	539	1724		#NULL!
Early bilingual	37	6	Hookah	Dorsal	0.07		1300	574	1874		#NULL!
Early bilingual	37	7	Mica	Dorsal	0.071		1128	504	1632		#NULL!
Early bilingual	37	8	Mocha	Dorsal	0.07		1118	524	1642		#NULL!
Early bilingual	37	9	Yoga	Dorsal	0.05		1125	495	1620		#NULL!
Early bilingual	37	10	Saga	Dorsal	0.06		882	559	1441		#NULL!
Early bilingual	37	11	Russia	Coronal	0.056		1129	527	1656		#NULL!
Early bilingual	37	12	Marsha	Coronal	0.049		1160	495	1655		#NULL!
Early bilingual	37	13	Lisa	Coronal	0.062		1190	519	1709		#NULL!
Early bilingual	37	14	Asia	Coronal	0.069		1567	451	2018		#NULL!
Early bilingual	37	15	Ninja	Coronal	0.069		1214	486	1700		#NULL!
Early bilingual	38	1	Lava	Labial	0.079	0.0814	762	488	1250		#NULL!
Early bilingual	38	2	Dogma	Labial	0.096		847	420	1267		#NULL!
Early bilingual	38	3	Comma	Labial	0.103		1342	434	1776		#NULL!
Early bilingual	38	4	Loofah	Labial	0.055		808	533	1341		#NULL!
Early bilingual	38	5	Stigma	Labial	0.131		775	479	1254		#NULL!
Early bilingual	38	6	Hookah	Dorsal	0.074		1152	467	1619		#NULL!
Early bilingual	38	7	Mica	Dorsal	0.064		1248	466	1714		#NULL!
Early bilingual	38	8	Mocha	Dorsal	0.063		1168	482	1650		#NULL!
Early bilingual	38	9	Yoga	Dorsal	0.077		1006	444	1450		#NULL!
Early bilingual	38	10	Saga	Dorsal	0.092		1123	449	1572		#NULL!
Early bilingual	38	11	Russia	Coronal	0.074		1095	456	1551		#NULL!
Early bilingual	38	12	Marsha	Coronal	0.079		978	493	1471		#NULL!
Early bilingual	38	13	Lisa	Coronal	0.098		1020	472	1492		#NULL!
Early bilingual	38	14	Asia	Coronal	0.062		1597	397	1994		#NULL!
Early bilingual	38	15	Ninja	Coronal	0.074		1459	406	1865		#NULL!
Early bilingual	39	1	Lava	Labial	0.05	0.0848667	1149	578	1727		#NULL!
Early bilingual	39	2	Dogma	Labial	0.066		1329	510	1839		#NULL!
Early bilingual	39	3	Comma	Labial	0.098		1098	571	1669		#NULL!
Early bilingual	39	4	Loofah	Labial	0.077		959	608	1567		#NULL!
Early bilingual	39	5	Stigma	Labial	0.075		1143	562	1705		#NULL!
Early bilingual	39	6	Hookah	Dorsal	0.108		1096	584	1680		#NULL!
Early bilingual	39	7	Mica	Dorsal	0.158		1067	620	1687		#NULL!
Early bilingual	39	8	Mocha	Dorsal	0.08		1192	583	1775		#NULL!
Early bilingual	39	9	Yoga	Dorsal	0.086		1106	616	1722		#NULL!
Early bilingual	39	10	Saga	Dorsal	0.074		1168	575	1743		#NULL!
Early bilingual	39	11	Russia	Coronal	0.06		1067	610	1677		#NULL!
Early bilingual	39	12	Marsha	Coronal	0.071		1171	568	1739		#NULL!
Early bilingual	39	13	Lisa	Coronal	0.1		1138	565	1703		#NULL!
Early bilingual	39	14	Asia	Coronal	0.081		1081	583	1664		#NULL!
Early bilingual	39	15	Ninja	Coronal	0.089		1245	511	1756		#NULL!
Early bilingual	40	1	Lava	Labial	0.103	0.100267	1069	555	1624		#NULL!
Early bilingual	40	2	Dogma	Labial	0.126		1089	554	1643		#NULL!
Early bilingual	40	3	Comma	Labial	0.071		727	576	1303		#NULL!
Early bilingual	40	4	Loofah	Labial	0.073		442	678	1120		#NULL!
Early bilingual	40	5	Stigma	Labial	0.112		941	604	1545		#NULL!
Early bilingual	40	6	Hookah	Dorsal	0.11		567	598	1165		#NULL!
Early bilingual	40	7	Mica	Dorsal	0.113		249	657	906		#NULL!
Early bilingual	40	8	Mocha	Dorsal	0.058		875	634	1509		#NULL!
Early bilingual	40	9	Yoga	Dorsal	0.098		691	545	1236		#NULL!
Early bilingual	40	10	Saga	Dorsal	0.118		486	577	1063		#NULL!
Early bilingual	40	11	Russia	Coronal	0.12		1061	684	1745		#NULL!
Early bilingual	40	12	Marsha	Coronal	0.112		1391	523	1914		#NULL!
Early bilingual	40	13	Lisa	Coronal	0.069		1352	528	1880		#NULL!
Early bilingual	40	14	Asia	Coronal	0.094		1547	590	2137		#NULL!
Early bilingual	40	15	Ninja	Coronal	0.127		1106	594	1700		#NULL!
Late bilingual	41	1	Lava	Labial	0.089	0.136667	549	768	1317		#NULL!
Late bilingual	41	2	Dogma	Labial	0.143		761	791	1552		#NULL!
Late bilingual	41	3	Comma	Labial	0.2		1333	547	1880		#NULL!
Late bilingual	41	4	Loofah	Labial	0.079		761	785	1546		#NULL!
Late bilingual	41	5	Stigma	Labial	0.211		889	674	1563		#NULL!
Late bilingual	41	6	Hookah	Dorsal	0.23		619	909	1528		#NULL!
Late bilingual	41	7	Mica	Dorsal	0.234		1114	740	1854		#NULL!
Late bilingual	41	8	Mocha	Dorsal	0.103		1135	703	1838		#NULL!
Late bilingual	41	9	Yoga	Dorsal	0.181		1139	654	1793		#NULL!
Late bilingual	41	10	Saga	Dorsal	0.144		929	727	1656		#NULL!
Late bilingual	41	11	Russia	Coronal	0.066		1003	805	1808		#NULL!
Late bilingual	41	12	Marsha	Coronal	0.087		1397	544	1941		#NULL!
Late bilingual	41	13	Lisa	Coronal	0.082		1149	703	1852		#NULL!
Late bilingual	41	14	Asia	Coronal	0.15		1345	550	1895		#NULL!
Late bilingual	41	15	Ninja	Coronal	0.051		912	841	1753		#NULL!
Late bilingual	42	1	Lava	Labial	0.091	0.113867	880	630	1510		#NULL!
Late bilingual	42	2	Dogma	Labial	0.2		1012	571	1583		#NULL!
Late bilingual	42	3	Comma	Labial	0.086		902	607	1509		#NULL!
Late bilingual	42	4	Loofah	Labial	0.186		685	840	1525		#NULL!
Late bilingual	42	5	Stigma	Labial	0.229		851	642	1493		#NULL!
Late bilingual	42	6	Hookah	Dorsal	0.096		769	631	1400		#NULL!
Late bilingual	42	7	Mica	Dorsal	0.161		900	630	1530		#NULL!
Late bilingual	42	8	Mocha	Dorsal	0.075		1078	623	1701		#NULL!
Late bilingual	42	9	Yoga	Dorsal	0.09		950	590	1540		#NULL!
Late bilingual	42	10	Saga	Dorsal	0.075		960	631	1591		#NULL!
Late bilingual	42	11	Russia	Coronal	0.077		1369	512	1881		#NULL!
Late bilingual	42	12	Marsha	Coronal	0.113		1227	549	1776		#NULL!
Late bilingual	42	13	Lisa	Coronal	0.084		1113	562	1675		#NULL!
Late bilingual	42	14	Asia	Coronal	0.07		1211	587	1798		#NULL!
Late bilingual	42	15	Ninja	Coronal	0.075		1554	532	2086		#NULL!
Late bilingual	43	1	Lava	Labial	0.069	0.1	898	700	1598		#NULL!
Late bilingual	43	2	Dogma	Labial	0.117		783	710	1493		#NULL!
Late bilingual	43	3	Comma	Labial	0.07		942	652	1594		#NULL!
Late bilingual	43	4	Loofah	Labial	0.164		800	678	1478		#NULL!
Late bilingual	43	5	Stigma	Labial	0.07		729	656	1385		#NULL!
Late bilingual	43	6	Hookah	Dorsal	0.096		880	615	1495		#NULL!
Late bilingual	43	7	Mica	Dorsal	0.077		1324	652	1976		#NULL!
Late bilingual	43	8	Mocha	Dorsal	0.098		1150	650	1800		#NULL!
Late bilingual	43	9	Yoga	Dorsal	0.101		895	623	1518		#NULL!
Late bilingual	43	10	Saga	Dorsal	0.067		905	630	1535		#NULL!
Late bilingual	43	11	Russia	Coronal	0.079		1496	568	2064		#NULL!
Late bilingual	43	12	Marsha	Coronal	0.07		1161	665	1826		#NULL!
Late bilingual	43	13	Lisa	Coronal	0.118		1101	675	1776		#NULL!
Late bilingual	43	14	Asia	Coronal	0.113		1507	568	2075		#NULL!
Late bilingual	43	15	Ninja	Coronal	0.191		1427	1427	2854		#NULL!
Late bilingual	44	1	Lava	Labial	0.077		790	689	1479		#NULL!
Late bilingual	44	2	Dogma	Labial	0.117		838	687	1525		#NULL!
Late bilingual	44	3	Comma	Labial	0.093		772	628	1400		#NULL!
Late bilingual	44	4	Loofah	Labial	0.122		707	609	1316		#NULL!
Late bilingual	44	5	Stigma	Labial	0.095		672	587	1259		#NULL!
Late bilingual	44	6	Hookah	Dorsal	0.139		796	616	1412		#NULL!
Late bilingual	44	7	Mica	Dorsal	0.077		896	678	1574		#NULL!
Late bilingual	44	8	Mocha	Dorsal	0.098		1122	566	1688		#NULL!
Late bilingual	44	9	Yoga	Dorsal	0.111		1100	675	1775		#NULL!
Late bilingual	44	10	Saga	Dorsal	0.11		1051	598	1649		#NULL!
Late bilingual	44	11	Russia	Coronal	0.075		1201	687	1888		#NULL!
Late bilingual	44	12	Marsha	Coronal	0.129		1166	516	1682		#NULL!
Late bilingual	44	13	Lisa	Coronal	0.096		1095	447	1542		#NULL!
Late bilingual	44	14	Asia	Coronal	0.143		1458	472	1930		#NULL!
Late bilingual	44	15	Ninja	Coronal	0.102		1591	530	2121		#NULL!
Late bilingual	45	1	Lava	Labial	0.109	0.108	898	595	1493		#NULL!
Late bilingual	45	2	Dogma	Labial	0.207		488	655	1143		#NULL!
Late bilingual	45	3	Comma	Labial	0.082		922	682	1604		#NULL!
Late bilingual	45	4	Loofah	Labial	0.103		411	683	1094		#NULL!
Late bilingual	45	5	Stigma	Labial	0.095		522	661	1183		#NULL!
Late bilingual	45	6	Hookah	Dorsal	0.208		700	700	1400		#NULL!
Late bilingual	45	7	Mica	Dorsal	0.134		1405	589	1994		#NULL!
Late bilingual	45	8	Mocha	Dorsal	0.092		705	669	1374		#NULL!
Late bilingual	45	9	Yoga	Dorsal	0.179		1073	649	1722		#NULL!
Late bilingual	45	10	Saga	Dorsal	0.065		1203	526	1729		#NULL!
Late bilingual	45	11	Russia	Coronal	0.075		1282	533	1815		#NULL!
Late bilingual	45	12	Marsha	Coronal	0.076		1103	623	1726		#NULL!
Late bilingual	45	13	Lisa	Coronal	0.077		1150	550	1700		#NULL!
Late bilingual	45	14	Asia	Coronal	0.052		2003	551	2554		#NULL!
Late bilingual	45	15	Ninja	Coronal	0.066		1346	464	1810		#NULL!
Late bilingual	46	1	Lava	Labial	0.109	0.1254	886	610	1496		#NULL!
Late bilingual	46	2	Dogma	Labial	0.153		1000	571	1571		#NULL!
Late bilingual	46	3	Comma	Labial	0.084		1204	506	1710		#NULL!
Late bilingual	46	4	Loofah	Labial	0.092		823	653	1476		#NULL!
Late bilingual	46	5	Stigma	Labial	0.173		691	696	1387		#NULL!
Late bilingual	46	6	Hookah	Dorsal	0.208		774	638	1412		#NULL!
Late bilingual	46	7	Mica	Dorsal	0.091		900	640	1540		#NULL!
Late bilingual	46	8	Mocha	Dorsal	0.113		1041	653	1694		#NULL!
Late bilingual	46	9	Yoga	Dorsal	0.157		1064	529	1593		#NULL!
Late bilingual	46	10	Saga	Dorsal	0.078		852	648	1500		#NULL!
Late bilingual	46	11	Russia	Coronal	0.094		1264	531	1795		#NULL!
Late bilingual	46	12	Marsha	Coronal	0.12		1126	592	1718		#NULL!
Late bilingual	46	13	Lisa	Coronal	0.133		1131	571	1702		#NULL!
Late bilingual	46	14	Asia	Coronal	0.126		1277	571	1848		#NULL!
Late bilingual	46	15	Ninja	Coronal	0.15		1286	588	1874		#NULL!
Late bilingual	47	1	Lava	Labial	0.093	0.156667	532	543	1075		#NULL!
Late bilingual	47	2	Dogma	Labial	0.068		565	537	1102		#NULL!
Late bilingual	47	3	Comma	Labial	0.314		676	445	1121		#NULL!
Late bilingual	47	4	Loofah	Labial	0.064		674	633	1307		#NULL!
Late bilingual	47	5	Stigma	Labial	0.271		532	584	1116		#NULL!
Late bilingual	47	6	Hookah	Dorsal	0.173		1097	753	1850		#NULL!
Late bilingual	47	7	Mica	Dorsal	0.232		1046	636	1682		#NULL!
Late bilingual	47	8	Mocha	Dorsal	0.188		764	644	1408		#NULL!
Late bilingual	47	9	Yoga	Dorsal	0.11		697	586	1283		#NULL!
Late bilingual	47	10	Saga	Dorsal	0.21		807	644	1451		#NULL!
Late bilingual	47	11	Russia	Coronal	0.086		878	607	1485		#NULL!
Late bilingual	47	12	Marsha	Coronal	0.061		986	548	1534		#NULL!
Late bilingual	47	13	Lisa	Coronal	0.09		897	605	1502		#NULL!
Late bilingual	47	14	Asia	Coronal	0.259		1237	509	1746		#NULL!
Late bilingual	47	15	Ninja	Coronal	0.131		1075	588	1663		#NULL!
Late bilingual	48	1	Lava	Labial	0.075	0.0954667	1280	586	1866		#NULL!
Late bilingual	48	2	Dogma	Labial	0.076		1275	630	1905		#NULL!
Late bilingual	48	3	Comma	Labial	0.202		1302	586	1888		#NULL!
Late bilingual	48	4	Loofah	Labial	0.073		1060	649	1709		#NULL!
Late bilingual	48	5	Stigma	Labial	0.106		1269	632	1901		#NULL!
Late bilingual	48	6	Hookah	Dorsal	0.16		1175	734	1909		#NULL!
Late bilingual	48	7	Mica	Dorsal	0.093		1119	624	1743		#NULL!
Late bilingual	48	8	Mocha	Dorsal	0.118		1026	711	1737		#NULL!
Late bilingual	48	9	Yoga	Dorsal	0.082		1140	666	1806		#NULL!
Late bilingual	48	10	Saga	Dorsal	0.079		1100	683	1783		#NULL!
Late bilingual	48	11	Russia	Coronal	0.071		1305	604	1909		#NULL!
Late bilingual	48	12	Marsha	Coronal	0.071		1125	563	1688		#NULL!
Late bilingual	48	13	Lisa	Coronal	0.054		1274	589	1863		#NULL!
Late bilingual	48	14	Asia	Coronal	0.085		1369	566	1935		#NULL!
Late bilingual	48	15	Ninja	Coronal	0.087		1412	554	1966		#NULL!
Late bilingual	49	1	Lava	Labial	0.067	0.0866667	938	636	1574		#NULL!
Late bilingual	49	2	Dogma	Labial	0.085		1058	601	1659		#NULL!
Late bilingual	49	3	Comma	Labial	0.112		1059	605	1664		#NULL!
Late bilingual	49	4	Loofah	Labial	0.06		875	677	1552		#NULL!
Late bilingual	49	5	Stigma	Labial	0.1		981	618	1599		#NULL!
Late bilingual	49	6	Hookah	Dorsal	0.078		1855	655	2510		#NULL!
Late bilingual	49	7	Mica	Dorsal	0.099		1195	707	1902		#NULL!
Late bilingual	49	8	Mocha	Dorsal	0.08		1035	715	1750		#NULL!
Late bilingual	49	9	Yoga	Dorsal	0.072		1170	612	1782		#NULL!
Late bilingual	49	10	Saga	Dorsal	0.1		1099	650	1749		#NULL!
Late bilingual	49	11	Russia	Coronal	0.081		1231	604	1835		#NULL!
Late bilingual	49	12	Marsha	Coronal	0.07		1214	589	1803		#NULL!
Late bilingual	49	13	Lisa	Coronal	0.1		1286	603	1889		#NULL!
Late bilingual	49	14	Asia	Coronal	0.099		1534	537	2071		#NULL!
Late bilingual	49	15	Ninja	Coronal	0.097		1353	589	1942		#NULL!
Late bilingual	50	1	Lava	Labial	0.055	0.110533	711	711	1422		#NULL!
Late bilingual	50	2	Dogma	Labial	0.062		867	549	1416		#NULL!
Late bilingual	50	3	Comma	Labial	0.197		991	577	1568		#NULL!
Late bilingual	50	4	Loofah	Labial	0.068		1044	737	1781		#NULL!
Late bilingual	50	5	Stigma	Labial	0.079		914	619	1533		#NULL!
Late bilingual	50	6	Hookah	Dorsal	0.156		1007	677	1684		#NULL!
Late bilingual	50	7	Mica	Dorsal	0.182		1168	673	1841		#NULL!
Late bilingual	50	8	Mocha	Dorsal	0.135		898	813	1711		#NULL!
Late bilingual	50	9	Yoga	Dorsal	0.085		989	586	1575		#NULL!
Late bilingual	50	10	Saga	Dorsal	0.124		1122	637	1759		#NULL!
Late bilingual	50	11	Russia	Coronal	0.093		1365	518	1883		#NULL!
Late bilingual	50	12	Marsha	Coronal	0.063		1125	599	1724		#NULL!
Late bilingual	50	13	Lisa	Coronal	0.209		1072	631	1703		#NULL!
Late bilingual	50	14	Asia	Coronal	0.081		1223	681	1904		#NULL!
Late bilingual	50	15	Ninja	Coronal	0.069		1588	509	2097		#NULL!
Late bilingual	51	1	Lava	Labial	0.078	0.134333	856	672	1528		#NULL!
Late bilingual	51	2	Dogma	Labial	0.105		867	571	1438		#NULL!
Late bilingual	51	3	Comma	Labial	0.133		540	605	1145		#NULL!
Late bilingual	51	4	Loofah	Labial	0.089		540	730	1270		#NULL!
Late bilingual	51	5	Stigma	Labial	0.143		828	602	1430		#NULL!
Late bilingual	51	6	Hookah	Dorsal	0.236		1089	686	1775		#NULL!
Late bilingual	51	7	Mica	Dorsal	0.218		1036	789	1825		#NULL!
Late bilingual	51	8	Mocha	Dorsal	0.138		978	700	1678		#NULL!
Late bilingual	51	9	Yoga	Dorsal	0.114		978	589	1567		#NULL!
Late bilingual	51	10	Saga	Dorsal	0.163		1019	609	1628		#NULL!
Late bilingual	51	11	Russia	Coronal	0.113		1356	445	1801		#NULL!
Late bilingual	51	12	Marsha	Coronal	0.088		997	580	1577		#NULL!
Late bilingual	51	13	Lisa	Coronal	0.143		1038	610	1648		#NULL!
Late bilingual	51	14	Asia	Coronal	0.063		1258	533	1791		#NULL!
Late bilingual	51	15	Ninja	Coronal	0.191		1038	618	1656		#NULL!
Late bilingual	52	1	Lava	Labial	0.121	0.1394	630	652	1282		#NULL!
Late bilingual	52	2	Dogma	Labial	0.115		646	816	1462		#NULL!
Late bilingual	52	3	Comma	Labial	0.096		617	550	1167		#NULL!
Late bilingual	52	4	Loofah	Labial	0.122		617	485	1102		#NULL!
Late bilingual	52	5	Stigma	Labial	0.177		683	595	1278		#NULL!
Late bilingual	52	6	Hookah	Dorsal	0.138		680	511	1191		#NULL!
Late bilingual	52	7	Mica	Dorsal	0.272		713	607	1320		#NULL!
Late bilingual	52	8	Mocha	Dorsal	0.138		618	290	908		#NULL!
Late bilingual	52	9	Yoga	Dorsal	0.134		570	536	1106		#NULL!
Late bilingual	52	10	Saga	Dorsal	0.1		630	329	959		#NULL!
Late bilingual	52	11	Russia	Coronal	0.138		665	667	1332		#NULL!
Late bilingual	52	12	Marsha	Coronal	0.098		694	851	1545		#NULL!
Late bilingual	52	13	Lisa	Coronal	0.146		770	252	1022		#NULL!
Late bilingual	52	14	Asia	Coronal	0.157		667	690	1357		#NULL!
Late bilingual	52	15	Ninja	Coronal	0.139		622	898	1520		#NULL!
Late bilingual	53	1	Lava	Labial	0.08	0.125867	940	635	1575		#NULL!
Late bilingual	53	2	Dogma	Labial	0.08		876	694	1570		#NULL!
Late bilingual	53	3	Comma	Labial	0.244		902	672	1574		#NULL!
Late bilingual	53	4	Loofah	Labial	0.069		920	627	1547		#NULL!
Late bilingual	53	5	Stigma	Labial	0.14		785	767	1552		#NULL!
Late bilingual	53	6	Hookah	Dorsal	0.173		974	753	1727		#NULL!
Late bilingual	53	7	Mica	Dorsal	0.233		765	765	1530		#NULL!
Late bilingual	53	8	Mocha	Dorsal	0.13		666	666	1332		#NULL!
Late bilingual	53	9	Yoga	Dorsal	0.072		538	538	1076		#NULL!
Late bilingual	53	10	Saga	Dorsal	0.15		678	678	1356		#NULL!
Late bilingual	53	11	Russia	Coronal	0.092		1254	470	1724		#NULL!
Late bilingual	53	12	Marsha	Coronal	0.105		1293	513	1806		#NULL!
Late bilingual	53	13	Lisa	Coronal	0.107		1072	720	1792		#NULL!
Late bilingual	53	14	Asia	Coronal	0.08		1060	727	1787		#NULL!
Late bilingual	53	15	Ninja	Coronal	0.133		1211	674	1885		#NULL!
Late bilingual	54	1	Lava	Labial	0.084	0.1558	783	439	1222		#NULL!
Late bilingual	54	2	Dogma	Labial	0.105		681	468	1149		#NULL!
Late bilingual	54	3	Comma	Labial	0.251		746	521	1267		#NULL!
Late bilingual	54	4	Loofah	Labial	0.164		645	527	1172		#NULL!
Late bilingual	54	5	Stigma	Labial	0.114		740	453	1193		#NULL!
Late bilingual	54	6	Hookah	Dorsal	0.173		775	545	1320		#NULL!
Late bilingual	54	7	Mica	Dorsal	0.289		807	527	1334		#NULL!
Late bilingual	54	8	Mocha	Dorsal	0.215		558	527	1085		#NULL!
Late bilingual	54	9	Yoga	Dorsal	0.122		714	447	1161		#NULL!
Late bilingual	54	10	Saga	Dorsal	0.126		616	448	1064		#NULL!
Late bilingual	54	11	Russia	Coronal	0.075		815	492	1307		#NULL!
Late bilingual	54	12	Marsha	Coronal	0.064		815	549	1364		#NULL!
Late bilingual	54	13	Lisa	Coronal	0.128		967	442	1409		#NULL!
Late bilingual	54	14	Asia	Coronal	0.392		1343	407	1750		#NULL!
Late bilingual	54	15	Ninja	Coronal	0.035		1018	512	1530		#NULL!
Late bilingual	55	1	Lava	Labial	0.076	0.1112	974	602	1576		#NULL!
Late bilingual	55	2	Dogma	Labial	0.069		900	602	1502		#NULL!
Late bilingual	55	3	Comma	Labial	0.079		1003	552	1555		#NULL!
Late bilingual	55	4	Loofah	Labial	0.076		1060	588	1648		#NULL!
Late bilingual	55	5	Stigma	Labial	0.118		1063	605	1668		#NULL!
Late bilingual	55	6	Hookah	Dorsal	0.109		1109	600	1709		#NULL!
Late bilingual	55	7	Mica	Dorsal	0.169		1103	601	1704		#NULL!
Late bilingual	55	8	Mocha	Dorsal	0.091		1184	587	1771		#NULL!
Late bilingual	55	9	Yoga	Dorsal	0.109		871	582	1453		#NULL!
Late bilingual	55	10	Saga	Dorsal	0.191		1026	584	1610		#NULL!
Late bilingual	55	11	Russia	Coronal	0.101		1348	515	1863		#NULL!
Late bilingual	55	12	Marsha	Coronal	0.096		1280	502	1782		#NULL!
Late bilingual	55	13	Lisa	Coronal	0.11		1139	601	1740		#NULL!
Late bilingual	55	14	Asia	Coronal	0.111		1358	620	1978		#NULL!
Late bilingual	55	15	Ninja	Coronal	0.163		1384	535	1919		#NULL!
Late bilingual	56	1	Lava	Labial	0.07	0.100867	621	483	1104		#NULL!
Late bilingual	56	2	Dogma	Labial	0.084		612	495	1107		#NULL!
Late bilingual	56	3	Comma	Labial	0.135		1175	453	1628		#NULL!
Late bilingual	56	4	Loofah	Labial	0.136		575	568	1143		#NULL!
Late bilingual	56	5	Stigma	Labial	0.117		625	512	1137		#NULL!
Late bilingual	56	6	Hookah	Dorsal	0.105		884	474	1358		#NULL!
Late bilingual	56	7	Mica	Dorsal	0.109		986	454	1440		#NULL!
Late bilingual	56	8	Mocha	Dorsal	0.113		847	522	1369		#NULL!
Late bilingual	56	9	Yoga	Dorsal	0.095		820	503	1323		#NULL!
Late bilingual	56	10	Saga	Dorsal	0.097		756	465	1221		#NULL!
Late bilingual	56	11	Russia	Coronal	0.08		818	530	1348		#NULL!
Late bilingual	56	12	Marsha	Coronal	0.061		919	486	1405		#NULL!
Late bilingual	56	13	Lisa	Coronal	0.147		939	473	1412		#NULL!
Late bilingual	56	14	Asia	Coronal	0.088		958	462	1420		#NULL!
Late bilingual	56	15	Ninja	Coronal	0.076		1063	434	1497		#NULL!
Late bilingual	57	1	Lava	Labial	0.129	0.129867	900	500	1400		#NULL!
Late bilingual	57	2	Dogma	Labial	0.123		903	610	1513		#NULL!
Late bilingual	57	3	Comma	Labial	0.112		1002	506	1508		#NULL!
Late bilingual	57	4	Loofah	Labial	0.089		760	653	1413		#NULL!
Late bilingual	57	5	Stigma	Labial	0.201		630	696	1326		#NULL!
Late bilingual	57	6	Hookah	Dorsal	0.14		600	574	1174		#NULL!
Late bilingual	57	7	Mica	Dorsal	0.202		545	504	1049		#NULL!
Late bilingual	57	8	Mocha	Dorsal	0.14		660	524	1184		#NULL!
Late bilingual	57	9	Yoga	Dorsal	0.151		800	495	1295		#NULL!
Late bilingual	57	10	Saga	Dorsal	0.18		700	559	1259		#NULL!
Late bilingual	57	11	Russia	Coronal	0.08		901	604	1505		#NULL!
Late bilingual	57	12	Marsha	Coronal	0.09		800	589	1389		#NULL!
Late bilingual	57	13	Lisa	Coronal	0.133		912	603	1515		#NULL!
Late bilingual	57	14	Asia	Coronal	0.079		925	537	1462		#NULL!
Late bilingual	57	15	Ninja	Coronal	0.099		977	589	1566		#NULL!
Late bilingual	58	1	Lava	Labial	0.144	0.126133	669	531	1200		#NULL!
Late bilingual	58	2	Dogma	Labial	0.089		650	690	1340		#NULL!
Late bilingual	58	3	Comma	Labial	0.097		712	445	1157		#NULL!
Late bilingual	58	4	Loofah	Labial	0.122		649	633	1282		#NULL!
Late bilingual	58	5	Stigma	Labial	0.15		599	584	1183		#NULL!
Late bilingual	58	6	Hookah	Dorsal	0.2		587	467	1054		#NULL!
Late bilingual	58	7	Mica	Dorsal	0.25		712	466	1178		#NULL!
Late bilingual	58	8	Mocha	Dorsal	0.08		750	482	1232		#NULL!
Late bilingual	58	9	Yoga	Dorsal	0.13		515	444	959		#NULL!
Late bilingual	58	10	Saga	Dorsal	0.125		619	449	1068		#NULL!
Late bilingual	58	11	Russia	Coronal	0.099		700	518	1218		#NULL!
Late bilingual	58	12	Marsha	Coronal	0.087		712	599	1311		#NULL!
Late bilingual	58	13	Lisa	Coronal	0.107		759	631	1390		#NULL!
Late bilingual	58	14	Asia	Coronal	0.09		710	681	1391		#NULL!
Late bilingual	58	15	Ninja	Coronal	0.122		725	509	1234		#NULL!
Late bilingual	59	1	Lava	Labial	0.14	0.108933	841	534	1375		#NULL!
Late bilingual	59	2	Dogma	Labial	0.076		775	468	1243		#NULL!
Late bilingual	59	3	Comma	Labial	0.069		812	586	1398		#NULL!
Late bilingual	59	4	Loofah	Labial	0.08		760	649	1409		#NULL!
Late bilingual	59	5	Stigma	Labial	0.106		699	632	1331		#NULL!
Late bilingual	59	6	Hookah	Dorsal	0.139		612	584	1196		#NULL!
Late bilingual	59	7	Mica	Dorsal	0.212		905	620	1525		#NULL!
Late bilingual	59	8	Mocha	Dorsal	0.099		945	583	1528		#NULL!
Late bilingual	59	9	Yoga	Dorsal	0.096		901	616	1517		#NULL!
Late bilingual	59	10	Saga	Dorsal	0.1		699	575	1274		#NULL!
Late bilingual	59	11	Russia	Coronal	0.088		680	445	1125		#NULL!
Late bilingual	59	12	Marsha	Coronal	0.079		701	580	1281		#NULL!
Late bilingual	59	13	Lisa	Coronal	0.141		779	610	1389		#NULL!
Late bilingual	59	14	Asia	Coronal	0.111		651	533	1184		#NULL!
Late bilingual	59	15	Ninja	Coronal	0.098		1022	618	1640		#NULL!
Late bilingual	60	1	Lava	Labial	0.089		1000	591	1591		#NULL!
Late bilingual	60	2	Dogma	Labial	0.115		991	602	1593		#NULL!
Late bilingual	60	3	Comma	Labial	0.129		887	547	1434		#NULL!
Late bilingual	60	4	Loofah	Labial	0.095		880	785	1665		#NULL!
Late bilingual	60	5	Stigma	Labial	0.14		696	674	1370		#NULL!
Late bilingual	60	6	Hookah	Dorsal	0.11		700	598	1298		#NULL!
Late bilingual	60	7	Mica	Dorsal	0.189		741	657	1398		#NULL!
Late bilingual	60	8	Mocha	Dorsal	0.132		805	634	1439		#NULL!
Late bilingual	60	9	Yoga	Dorsal	0.089		700	545	1245		#NULL!
Late bilingual	60	10	Saga	Dorsal	0.163		754	577	1331		#NULL!
Late bilingual	60	11	Russia	Coronal	0.079		900	667	1567		#NULL!
Late bilingual	60	12	Marsha	Coronal	0.065		877	851	1728		#NULL!
Late bilingual	60	13	Lisa	Coronal	0.1		910	252	1162		#NULL!
Late bilingual	60	14	Asia	Coronal	0.092		770	690	1460		#NULL!
Late bilingual	60	15	Ninja	Coronal	0.126		831	898	1729		#NULL!
